# Supplementary material for: Evaluating clinical characteristics studies produced early in the Covid-19 pandemic: A systematic review
Source: PLoS One. 2021 May 18;16(5):e0251250. doi: 10.1371/journal.pone.0251250 (PMC8130955; doi:10.1371/journal.pone.0251250)
Supplement: S1 Table — (XLSX) [file pone.0251250.s002.xlsx]

## Sheet: S1 Table
Column1	Column2	Column3	Column4	Column5	Column6	Column7	Column8	Column9	Column10	Column11	Column12	Column13	Column14
First author [citation]	Title	Date of Publication (Month/Year)	Observational period (dd/mm/yyyy- dd/mm/yyyy)	Study design	Study location	PICOs – to assess inclusivity/generalisability/identify gaps in populations			Covered in article (Y/N)
						Number of participants	Populations included (Infant, children, adults, elderly, pregnant women)	Ethnicity	Clinical description (symptoms/ signs)	Lab parameters	Diagnostic tests used	Treatment	Outcomes
CDC COVID-19 Response Team	Characteristics of Health Care Personnel with COVID-19 - United States, February 12-April 9, 2020.	2020-04-01	12/02/2020 - 09/04/2020	Observational	USA	9282	Adults (Healthcare workers)	Y	Y	N	Y	N	Y
Zhang et al	Evolving epidemiology and transmission dynamics of coronavirus disease 2019 outside Hubei province, China: a descriptive and modelling study.	2020-04-01	24/12/2020 - 17/02/2020	Observational / Modelling	China	8579	All ages	N	N	N	Y	N	N
Richardson et al	Presenting Characteristics, Comorbidities, and Outcomes Among 5700 Patients Hospitalized With COVID-19 in the New York City Area	2020-04-01	01/03/2020 - 04/04/2020 enrolment. Followed to 04/04/2020.	Observational	USA	5700	All ages	Y	Y	Y	Y	Y	Y
CDC COVID-19 Response Team	Coronavirus Disease 2019 in Children — United States, February 12–April 2, 2020	2020-04-01	12/02/2020 - 02/04/2020	Observational	USA	149760	All ages	N	Y	N	Y	N	Y
Dong et al	Epidemiology of COVID-19 Among Children in China	2020-04-01	16/01/2020 - 08/02/2020	Observational	China	2135	Children	N	Y	N	Y	N	Y
Grasselli et al	Baseline Characteristics and Outcomes of 1591 Patients Infected With SARS-CoV-2 Admitted to ICUs of the Lombardy Region, Italy	2020-04-01	20/02/2020 - 18/03/2020 enrolment. Followed to 25/03/2020	Observational	Italy	1591	All ages	N	N	N	Y	Y	Y
Liang et al	Clinical characteristics and outcomes of hospitalised patients with COVID-19 treated in Hubei (epicenter) and outside Hubei (non-epicenter): A Nationwide Analysis of China	2020-04-01	21/11/2019 - 31/01/2020 enrolment.	Observational	China	11 791	All ages	N	Y	N	Y	Y	Y
Guan et al	Clinical Characteristics of Coronavirus Disease 2019 in China	2020-04-01	11/12/2019 - 29/01/2020 enrolment. Followed to 31/03/2020	Observational	China	1099	All ages	N	Y	Y	Y	Y	Y
Ji et al	Lockdown contained the spread of 2019 novel coronavirus disease in Huangshi city, China: Early epidemiological findings.	2020-04-01	10/01/2020 - 27/03/2020	Observational	China	1015	Adults	N	N	N	Y	N	Y
Wang et al	Clinical characteristics of non-critically ill patients with novel coronavirus infection (COVID-19) in a Fangcang Hospital.	2020-03-01	07/02/2020 - 22/02/202	Observational	China	1012	All ages	N	Y	Y	Y	N	Y
Wang et al	Description of COVID-19 cases along with the measures taken on prevention and control in Zhejiang, China.	2020-04-01	27/01/2020 - 03/03/2020	Observational	China	889	All ages	N	Y	N	N	N	N
Lian et al	Analysis of Epidemiological and Clinical features in older patients with Corona Virus Disease 2019 (COVID-19) out of Wuhan.	2020-03-01	17/01/2020 - 12/02/2020	Observational	China	788	All ages	N	Y	Y	Y	Y	Y
Cheng et al	Kidney disease is associated with in-hospital death of patients with COVID-19.	2020-03-01	28/01/2020-11/02/2020 enrolment	Observational	China	701	Adults	N	Y	Y	Y	Y	Y
Zhang et al	Risk factors for disease severity, unimprovement, and mortality of COVID-19 patients in Wuhan, China.	2020-04-01	11/01/2020 - 06/02/2020 enrolment. Followed to 09/02/2020	Observational	China	663	All ages	N	Y	Y	Y	N	Y
Zhang et al	Epidemiological, clinical characteristics of cases of SARS-CoV-2 infection with abnormal imaging findings.	2020-05-01	17/01/2020 - 08/02/2020 enrolment.	Observational	China	645	All ages	N	Y	Y	N	Y	N
Yin et al	Difference of coagulation features between severe pneumonia induced by SARS-CoV2 and non-SARS-CoV2.	2020-04-01	01/01/2020 - 13/02/2020 enrolment. Followed to 13/03/2020	Observational	China	449	Adults	N	N	Y	Y	Y	Y
Li et al	Risk factors for severity and mortality in adult COVID-19 inpatients in Wuhan.	2020-04-01	26/01/2020 - 05/02/2020 enrolment. Followed to 03/03/2020	Observational	China	548	Adults	N	Y	Y	Y	Y	Y
Feng et al	COVID-19 with Different Severity: A Multi-center Study of Clinical Features	2020-04-01	01/01/2020 - 15/02/2020	Observational	China	476	All ages	N	Y	Y	Y	Y	Y
Qin et al	Dysregulation of immune response in patients with COVID-19 in Wuhan, China	2020-03-01	10/01/2020 - 12/02/2020	Observational	China	452	Adults	N	Y	Y	N	N	N
Lechien et al	Olfactory and gustatory dysfunctions as a clinical presentation of mild-to-moderate forms of the coronavirus disease (COVID-19): a multicenter European study.	2020-04-01	Not provided	Observational	Belgium, France, Spain, Italy	417	Adults	Y	Y	N	N	Y	N
Cai et al	Characteristics of Liver Tests in COVID-19 Patients.	2020-04-01	11/1/2020 - 21/2/2020. Followed to 7/3/2020	Observational	China	417	All ages	N	Y	Y	Y	N	N
Shi et al	Association of Cardiac Injury With Mortality in Hospitalized Patients With COVID-19 in Wuhan, China.	2020-03-01	10/01/2020 - 10/2/2020. Followed to 15/2/2020	Observational	China	416	Adults	N	Y	Y	Y	Y	Y
Goyal et al	Clinical Characteristics of Covid-19 in New York City.	2020-04-01	03/03/2020 - 27/03/2020	Observational	USA	393	Adults	Y	Y	Y	Y	Y	Y
Myers et al	Characteristics of Hospitalized Adults With COVID-19 in an Integrated Health Care System in California.	2020-04-01	01/03/2020 - 31/03/2020. Followed to 9/4/2020	Observational	USA	377	Adults	N	Y	Y	Y	Y	Y
Wang et al	Coronavirus disease 2019 in elderly patients: Characteristics and prognostic factors based on 4-week follow-up.	2020-03-01	01/01/2020 - 06/02/2020. Followed to 6/3/2020	Observational	China	339	Elderly (>60 years)	N	Y	Y	N	N	Y
Lu et al	New-onset acute symptomatic seizure and risk factors in Corona Virus Disease 2019: A Retrospective Multicenter Study.	2020-04-01	18/01/2020 - 18/02/2020	Observational	China	304	All ages	N	Y	Y	N	N	Y
Cai et al	COVID-19 in a designated infectious diseases hospital outside Hubei Province, China.	2020-04-01	11/01/2020 - 06/02/2020. Followed to 6/3/2020	Observational	China	298	All ages	N	Y	Y	Y	Y	Y
Zhang et al	Distinct characteristics of COVID-19 patients with initial rRT-PCR positive and negative results for SARS-CoV-2.	2020-04-01	29/12/2019 - 16/02/2020. Followed to 28/2/2020	Observational	China	290	Adults	N	Y	Y	Y	Y	Y
Wu et al	Early antiviral treatment contributes to alleviate the severity and improve the prognosis of patients with novel coronavirus disease (COVID-19).	2020-03-01	20/01/2020 - 19/02/2020	Observational	China	280	All ages	N	Y	Y	Y	Y	Y
Chen et al	Clinical characteristics of 113 deceased patients with coronavirus disease 2019: retrospective study.	2020-03-01	13/01/2020 - 12/02/2020. Followed to 28/02/2020	Observational	China	274	Adults	N	Y	Y	Y	Y	Y
Tian et al	Characteristics of COVID-19 infection in Beijing.	2020-02-01	20/01/2020 - 10/02/2020	Observational	China	262	All ages	N	Y	N	N	N	Y
Bai et al	Performance of radiologists in differentiating COVID-19 from viral pneumonia on chest CT.	2020-03-01	06/01/2020 - 20/02/2020	Observational	China/USA	256	All ages	N	Y	Y	Y	N	N
Chen et al	Clinical progression of patients with COVID-19 in Shanghai, China.	2020-03-01	20/01/2020 - 06/02/2020 Followed to 25/02/2020	Observational	China	249	Adults	N	Y	Y	Y	Y	Y
Liu et al	Neutrophil-to-lymphocyte ratio as an independent risk factor for mortality in hospitalized patients with COVID-19.	2020-04-01	01/01/2020 - 29/02/2020	Observational	China	245	Adults	N	Y	Y	Y	Y	Y
Colombi et al	Well-aerated Lung on Admitting Chest CT to Predict Adverse Outcome in COVID-19 Pneumonia.	2020-04-01	17/02/2020 - 10/03/2020	Observational	Italy	236	Adults	N	Y	Y	Y	N	Y
Dai et al	High-resolution Chest CT Features and Clinical Characteristics of Patients Infected with COVID-19 in Jiangsu, China.	2020-04-01	10/01/2020 - 07/02/2020	Observational	China	234	All ages	N	Y	Y	Y	N	N
Li et al	Clinical characteristics of 225 patients with COVID-19 in a tertiary Hospital near Wuhan, China.	2020-04-01	20/01/2020 - 14/02/2020	Observational	China	225	Adults	N	Y	Y	Y	N	N
Yan et al	Clinical characteristics of fatal and recovered cases of coronavirus disease 2019 (COVID-19) in Wuhan, China: a retrospective study.	2020-03-01	01/01/2020 - 21/02/2020	Observational	China	225	Adults	N	Y	Y	N	Y	Y
Zhang et al	Clinical features and short-term outcomes of 221 patients with COVID-19 in Wuhan, China.	2020-04-01	02/01/2020 - 10/02/2020	Observational	China	221	Adults	N	Y	Y	Y	Y	Y
Mao et al	Neurologic Manifestations of Hospitalized Patients With Coronavirus Disease 2019 in Wuhan, China.	2020-04-01	16/01/2020 - 19/02/2020	Observational	China	214	All ages	N	Y	Y	Y	N	N
Han et al	Digestive Symptoms in COVID-19 Patients With Mild Disease Severity: Clinical Presentation, Stool Viral RNA Testing, and Outcomes.	2020-04-01	13/02/2020 - 29/02/2020	Observational	China/USA	206	All ages	N	Y	Y	N	N	N
Pan et al	Clinical Characteristics of COVID-19 Patients With Digestive Symptoms in Hubei, China: A Descriptive, Cross-Sectional, Multicenter Study.	2020-04-01	18/01/2020 - 28/02/2020 Followed to 18/03/2020	Observational	China	204	All ages	N	Y	Y	N	Y	Y
Wu et al	Risk Factors Associated With Acute Respiratory Distress Syndrome and Death in Patients With Coronavirus Disease 2019 Pneumonia in Wuhan, China.	2020-03-01	25/12/2020 - 26/01/2020. Followed to 13/02/2020	Observational	China	201	All ages	N	Y	Y	Y	Y	Y
Cao et al	A Trial of Lopinavir–Ritonavir in Adults Hospitalized with Severe Covid-19	2020-03-01	18/01/2020 - 03/02/2020	Randomised Control Trial	China	199	Adults	N	Y	Y	N	Y	Y
Zhou et al	Clinical course and risk factors for mortality of adult inpatients with COVID-19 in Wuhan, China: a retrospective cohort study.	2020-03-01	29/12/2020 - 31/01/2020	Observational	China	191	Adults	N	Y	Y	Y	Y	Y
Shi et al	Evaluation of Antiviral Therapies for Coronavirus Disease 2019 (COVID‐19) Pneumonia in Shanghai, China	2020-04-01	20/01/2020 - 07/02/2020	Observational	China	184	All ages	N	Y	Y	Y	Y	N
Garg et al.	Hospitalization Rates and Characteristics of Patients Hospitalized with Laboratory-Confirmed Coronavirus Disease 2019 - COVID-NET, 14 States, March 1-30, 2020.	2020-04-01	01/03/2020 - 30/03/2020	Observational	USA	178	Adults	N	Y	N	N	N	N
Guo et al	Diabetes is a risk factor for the progression and prognosis of COVID-19.	2020-03-01	10/02/2020 - 29/02/2020 Followed to 03/03/2020	Observational	China	174	Adults	N	Y	Y	Y	N	Y
Zheng et al	Clinical characteristics of 161 cases of corona virus disease 2019 (COVID-19) in Changsha.	2020-03-01	17/01/2020 - 07/02/2020	Observational	China	161	All ages	N	Y	Y	N	N	N
Mo et al	Clinical characteristics of refractory COVID-19 pneumonia in Wuhan, China.	2020-03-01	01/01/2020 - 05/02/2020	Observational	China	155	All ages	N	Y	Y	Y	Y	N
Fan et al	Imaging characteristics of initial chest computed tomography and clinical manifestations of patients with COVID-19 pneumonia.	2020-04-01	10/01/2020 - 12/02/2020	Observational	China	150	All ages	N	Y	Y	Y	N	N
Yang et al	Clinical characteristics and imaging manifestations of the 2019 novel coronavirus disease (COVID-19):A multi-center study in Wenzhou city, Zhejiang, China.	2020-04-01	17/01/2020 - 10/02/2020 Followed to 15/01/2020	Observational	China	149	All ages	N	Y	Y	Y	Y	Y
Fan et al	Clinical Features of COVID-19-Related Liver Damage.	2020-04-01	20/01/2020 - 31/01/2020 Follwed to 19/02/2020	Observational	China	148	Adults	N	Y	Y	Y	Y	Y
Zhang et al	Clinical characteristics of 140 patients infected with SARS-CoV-2 in Wuhan, China.	2020-02-01	16/01/2020 - 03/02/2020	Observational	China	140	Adults	N	Y	Y	Y	N	N
Hu et al	Comparing rapid scoring systems in mortality prediction of critical ill patients with novel coronavirus disease.	2020-04-01	07/02/2020 - 07/03/2020	Observational	China	138	Adults	N	N	N	N	N	N
Wang et al	Clinical Characteristics of 138 Hospitalized Patients With 2019 Novel Coronavirus-Infected Pneumonia in Wuhan, China.	2020-03-01	01/01/2020 - 28/01/2020	Observational	China	138	Adults	N	Y	Y	Y	Y	Y
Liu et al	Clinical characteristics of novel coronavirus cases in tertiary hospitals in Hubei Province.	2020-05-01	30/12/2020 - 24/01/2020	Observational	China	137	Adults	N	Y	Y	Y	Y	Y
Shao et al	In-hospital cardiac arrest outcomes among patients with COVID-19 pneumonia in Wuhan, China.	2020-04-01	15/01/2020 - 25/02/2020	Observational	China	136	All ages	N	Y	N	N	N	Y
Cao et al	Epidemiological Features of 135 Patients with Coronavirus Disease (COVID-19) in Tianjin, China.	2020-04-01	21/01/2020 - 24/02/2020	Observational	China	135	All ages	N	N	N	N	N	N
Wan et al	Clinical features and treatment of COVID-19 patients in northeast Chongqing.	2020-03-01	23/01/2020 - 08/02/2020	Observational	China	135	Adults	N	Y	Y	Y	Y	Y
Li et al	CT imaging changes of corona virus disease 2019(COVID-19): a multi-center study in Southwest China.	2020-04-01	28/12/2020 - 10/02/2020	Observational	China	100	Adults	N	Y	Y	Y	N	N
Wang et al	Epidemiological and clinical features of 125 Hospitalized Patients with COVID-19 in Fuyang, Anhui, China.	2020-03-01	20/01/2020 - 09/02/2020	Observational	China	125	All ages	N	Y	Y	Y	Y	Y
Simonnet et al	High prevalence of obesity in severe acute respiratory syndrome coronavirus-2 (SARS-CoV-2) requiring invasive mechanical ventilation.	2020-04-01	27/02/2020 - 05/04/2020	Observational	France	124	All ages	N	N	N	N	N	Y
Bernheim et al	Chest CT Findings in Coronavirus Disease-19 (COVID-19): Relationship to Duration of Infection.	2020-02-01	18/01/2020 - 02/02/2020	Observational	China	121	Adults	N	Y	N	Y	N	N
Zhang et al	CT features of SARS-CoV-2 pneumonia according to clinical presentation: a retrospective analysis of 120 consecutive patients from Wuhan city.	2020-04-01	10/01/2020 - 10/02/2020	Observational	China	120	All ages	N	Y	Y	Y	N	N
Chen et al	Clinical Characteristics of Pregnant Women with Covid-19 in Wuhan, China.	2020-04-01	08/12/2020 - 20/03/2020	Observational	China	118	Pregnant women	N	Y	N	Y	N	Y
Zhao et al	CT Scans of Patients with 2019 Novel Coronavirus (COVID-19) Pneumonia.	2020-03-01	16/01/2020 - 04/02/2020 Followed to 11/02/202	Observational	China	118	All ages	N	Y	N	Y	N	Y
Wang et al	Coronavirus Disease 19 Infection Does Not Result in Acute Kidney Injury: An Analysis of 116 Hospitalized Patients from Wuhan, China.	2020-03-01	14/01/2020 - 13/02/202	Observational	China	116	Adults	N	N	N	Y	N	Y
Klopfenstein et al	Features of anosmia in COVID-19.	2020-04-01	01/03/2020- 17/03/2020	Observational	France	114	Adults	N	Y	N	Y	N	Y
Wang et al	Imaging manifestations and diagnostic value of chest CT of coronavirus disease 2019 (COVID-19) in the Xiaogan area.	2020-03-01	25/02/2020-09/02/2020	Observational	China	114	Adults	N	Y	N	N	N	N
Ding et al	Chest CT findings of COVID-19 pneumonia by duration of symptoms.	2020-04-01	Feb-March 2020	Observational	China	112	All ages	N	Y	Y	Y	N	N
Deng et al	Suspected myocardial injury in patients with COVID-19: Evidence from front-line clinical observation in Wuhan, China.	2020-04-01	06/01/2020 - 20/02/2020	Observational	China	112	Adults	N	Y	Y	Y	N	Y
Yao et al	Retrospective study of risk factors for severe SARS-Cov-2 infections in hospitalized adult patients.	2020-04-01	30/01/2020 - 11/02/2020	Observational	China	108	Adults	N	Y	Y	Y	Y	Y
Ferrari et al	Routine blood tests as a potential diagnostic tool for COVID-19.	2020-04-01	20/02/2020 - 20/03/2020	Observational	Italy	105	All ages	N	N	Y	Y	N	N
Cao et al	Clinical Features and Short-term Outcomes of 102 Patients with Corona Virus Disease 2019 in Wuhan, China.	2020-04-01	03/01/2020 - 01/02/2020	Observational	China	102	Adults	N	Y	Y	Y	Y	Y
Lovell et al	Characteristics, symptom management and outcomes of 101 patients with COVID-19 referred for hospital palliative care.	2020-04-01	04/03/2020 - 26/03/2020	Observational	UK	101	All ages - palliative cases	N	Y	N	N	Y	Y
Zhao et al	Relation Between Chest CT Findings and Clinical Conditions of Coronavirus Disease (COVID-19) Pneumonia: A Multicenter Study.	2020-05-01	Not reported	Observational	China	101	Adults	N	Y	N	Y	N	N
